# Supplementary material for: Synthesis, Antibacterial and Pharmacokinetic Evaluation of Novel Derivatives of Harmine N9-Cinnamic Acid
Source: Molecules. 2021 Aug 10;26(16):4842. doi: 10.3390/molecules26164842 (PMC8400480; doi:10.3390/molecules26164842)
Supplement: Supplementary file 1 [file molecules-26-04842-s001.zip]

Archive with 1 entries (1 files):
- molecules-1310597-supplementary.pdf
